# Supplementary material for: Plant and Animal-Based Dietary Patterns and Cardiometabolic Diseases in the Brazilian Population: Cross-Sectional Analysis of the Brazilian National Health Survey
Source: Nutrients. 2025 Oct 31;17(21):3448. doi: 10.3390/nu17213448 (PMC12608340; doi:10.3390/nu17213448)
Supplement: Supplementary file 1 [file nutrients-17-03448-s001.zip]

Archive with 1 entries (1 files):
- nutrients-3867540-supplementary.pdf
